# Supplementary material for: Assessing quality of critical care during an ongoing health emergency—a novel approach to evaluate quality of care at Lebanese public ICUs during COVID-19
Source: Int J Qual Health Care. 2024 Apr 6;36(2):mzae028. doi: 10.1093/intqhc/mzae028 (PMC11060481; doi:10.1093/intqhc/mzae028)
Supplement: mzae028_Supp [file mzae028_supp.zip]

Archive with 2 entries (2 files):
- suppl_data/Language_editing_certificate.pdf
- Supplemental Material.docx
